# Supplementary material for: Effectiveness of Dietary Interventions to Treat Iron-Deficiency Anemia in Women: A Systematic Review of Randomized Controlled Trials
Source: Nutrients. 2022 Jun 30;14(13):2724. doi: 10.3390/nu14132724 (PMC9268692; doi:10.3390/nu14132724)
Supplement: Supplementary file 1 [file nutrients-14-02724-s001.zip]

Archive with 1 entries (1 files):
- nutrients-1726501-supplementary.pdf
